# Supplementary material for: A Preliminary Investigation of Thermally Stable Schiff Base Metal Complexes for Hyperthermia: Synthesis and Biological Evaluation
Source: Antioxidants (Basel). 2024 Dec 23;13(12):1586. doi: 10.3390/antiox13121586 (PMC11673609; doi:10.3390/antiox13121586)
Supplement: Supplementary file 1 [file antioxidants-13-01586-s001.zip]

Archive with 1 entries (1 files):
- antioxidants-3201273-supplementary.pdf
